# Supplementary material for: Plausibility of stromal initiation of epithelial cancers without a mutation in the epithelium: a computer simulation of morphostats
Source: BMC Cancer. 2009 Mar 23;9:89. doi: 10.1186/1471-2407-9-89 (PMC2663766; doi:10.1186/1471-2407-9-89)
Supplement: Additional file 2 — Software for computer simulation. A Mathematica package for the computer simulation is provided. [file 1471-2407-9-89-S2.m]

(*Mathematica:: Version 7.0 *)

(*:Context:: "cancersim`" *)

(*:Title:: cancer simulation*)

(*:Summary:: *)

(*:References:: 
Plausibility of stromal initiation of epithelial cancers without a mutation in the epithelium. 
A computer simulation of morphostats
Stuart G. Baker, Ana M. Soto, Carlos Sonnenschein, Antonio Cappuccio, John D. Potter, and Barnett S. Kramer
         *)

 (*Figure 1 created by CancerSim[11]
   Figure 2 created by CancerSim[11,BlockType->3]
	Figure 3 created by Cancer0[]
	Figure 4 created by Cancer1[]
	*)

(*Date  February 23, 2009 Stuart G. Baker *)


(*NOTES For Cell Type*)
(*type -1 is outside of diagram*)
(*type  0 is potential open space*)
(*type  1 is stem*)
(*type  2 is middle layer*)
(*type  3 is top layer*)
(*type  4 is stroma*)
(*type  5 is blockage*)
(*type  6 is middle layer aberrant*)
(*type  7 is top layer aberrant*)
(*type  8 is open space in lumen*)


BeginPackage["cancersim`"]  

CancerSim::usage="CancerSim[n,options] where n is number of iterations;
NOTE: Output displayed only if n>6
Options are
Height= number of cells tall,
Width = number of cells wide
NumberOpenAtTop= number of open cells at top
BlockType = 0 if no block,
          = 1 if solid block,
			 = 2 if small holes,
			 = 3 if larger holes
FrequencyOfLooks= how often a display if ShowProgress->True,
ShowProgress = display of cell type and morphostat,
MorphostatUpdateMethod=type of method to update gradient of morphost
  1= west to east 
  2= east to west,
CellRenewalDirection=order of renewal with
  1=left to right up to middle, then right to left up to middle 
  2=right to left up to middle, then left to right up to middle 
CellRenewalRepeat=number of renewas for layer above stem cell
  Midpoint=half the width
AberrantCellMovement
   0 none
	1 upward and slough if open space all sides
	2 slough only if open space above
RemoveBlockAtRound= round at which to remove the block,
Perturb = True or False if perturbation,
PeturbCell1= one cell perturbed,
PerturbLevel1=morphostat level of perturbation for cell 1,
PeturbCell2= another cell perturbed,
PerturbLevel2=morphostat level of perturbation for cell 2"
					
Options[CancerSim]=
{Height->14,
 Width->25,
 NumberOpenAtTop->3,
 BlockType->1,
 FrequencyOfLooks->3,
 MorphostatUpdateMethod->1,
 CellRenewalDirection->2,
 CellRenewalRepeat->"Midpoint",
 Perturb->False,
 PerturbCell1->{4,8},
 PerturbCell2->{8,4},
 PerturbLevel1->2,
 PerturbLevel2->2,
 AberrantCellMovement->0,
 RemoveBlockAtRound->0,
 SloughingProbability->.3,
 ShowProgress->False};
 

(*SNAPSHOTS OF PROCESS*)
Cancer0::usage="Cancer0[]"
Cancer1::usage="Cancer1[]"

ShowKey::usage="ShowKey[bounds]"
ShowKeyType::usage="ShowKeyType"

Clear[CancerSim,Cancer0,Cancer1,ShowKey,ShowKeyType];
					


Begin["Private`"]	  
									 							 


CancerSim[n_,opts___Rule]:=
Module[{a,b,k,p,freq,block,mum,crd,crr,acm,perturb,level1,rm,level2,pc1,pc2,pcQ,bounds,show,blockQ,mumQ,kQ,freqQ,rmQ,crdQ},
  (*parameter assignment*)
   a=Height/.{opts}/.Options[CancerSim];
   b=Width/.{opts}/.Options[CancerSim];
   k=NumberOpenAtTop/.{opts}/.Options[CancerSim];
   block=BlockType/.{opts}/.Options[CancerSim];
   freq=FrequencyOfLooks/.{opts}/.Options[CancerSim];
   mum=MorphostatUpdateMethod/.{opts}/.Options[CancerSim];  
	crd=CellRenewalDirection/.{opts}/.Options[CancerSim];  
	crr=CellRenewalRepeat/.{opts}/.Options[CancerSim];  
   perturb=Perturb/.{opts}/.Options[CancerSim];
   pc1=PerturbCell1/.{opts}/.Options[CancerSim];
   pc2=PerturbCell2/.{opts}/.Options[CancerSim];
   level1=PerturbLevel1/.{opts}/.Options[CancerSim];
   level2=PerturbLevel2/.{opts}/.Options[CancerSim];
   p=SloughingProbability/.{opts}/.Options[CancerSim];
	rm=RemoveBlockAtRound/.{opts}/.Options[CancerSim];
	acm=AberrantCellMovement/.{opts}/.Options[CancerSim];
	show=ShowProgress/.{opts}/.Options[CancerSim];
  (*n,s,e,w,k*)
    bounds={a,1,b,1,k};
  (*Check input for proper value*)
    If[MemberQ[{1,2},mum], mumQ=True, mumQ=False; Print["invalid MorphostatUpdateNumber"]];
    If[MemberQ[{1,2},crd], crdQ=True, crdQ=False; Print["invalid MorphostatUpdateNumber"]];
    If[MemberQ[{0,1,2,3},block], blockQ=True, blockQ=False; Print["invalid BlockType"]];
    If[k<a-3 && k>0, kQ=True, kQ=False; Print["inappropriate number at top"]];
    If[freq < n, freqQ=True, freQ=False; Print["frequencies greater than iteration"]];
	 {x1,y1,x2,y2}=Join[pc1,pc2];
	 If[Max[y1,y2]<=a && Max[x1,x2] <=b, pcQ=True, pcQ=False; Print["invalid cells for perturbation"]];
	 If[rm >= 0 && rm < n, rmQ=True, rmQ=False; Print["invalid iteration for block removal"]];
	 If[mumQ && blockQ && kQ && freqQ && pcQ && rmQ && crdQ,
	Cancer[bounds,block,acm,n,freq,p,mum,crd,crr,rm,{perturb,pc1,level1,pc2,level2},show]];
 Return[Null]]
 
 																			  
(*-------Core Calculations---------------------------------------------*)
			
Cancer[bounds_,blockage_,acm_,n_,freq_,p_,mum_,crd_,crr_,rm_,{perturb_,pc1_,level1_,pc2_,level2_},show_]:=
Module[{cellstart,fontsize,res,reslist,tk,len,resset,plotset,plotset0,iset,plotmat},
 (*starting cells*)
  cellstart=CellStart[bounds,blockage,{perturb,pc1,level1, pc2,level2}];
  {grad0,type0}=cellstart;
(*If show progress, show start*)
  If[show,
    Print@ShowKey[bounds];
    Print["Initial State"];
    ShowBoth[{grad0,type0},bounds]];
(*iterations*)
  reslist=NestList[CellSetX[#, bounds, p,freq,mum,crd,crr,rm,acm,show]&, {grad0,type0,0}, n];
(*display*)
   CancerRoundsDisplay[reslist];
 Return[Null]]

(*---------------Display of Rounds-------------*)

CancerRoundsDisplay[reslist_]:=
Module[{len,iset,resset,plotset0,fontsize,tk,plotset,plotmat}, 
 (*display if at least 10*)
  len=Length[reslist];
  If[len>=10,
    iset={1,6,10};  (*rounds displayed minus 1*)
    resset=reslist[[iset]];
 (*shows  round*)
   plotset0=ShowX[#]& /@ resset;
 (*include key for type*)
   fontsize=12;
   tk=ShowKeyTypeX[fontsize];
 (*combine plots and format*)
   plotset=Join[{tk},plotset0];
   plotmat=Partition[plotset,2];
   Print@GraphicsGrid[plotmat,ImageSize->500]];   
 Return[Null]]


ShowX[{grad_,type_,i_}]:=
 Module[{plot1,plot2,plotx,name,tname},
    plot1=ShowType[type];
	 If[i==0,
	 name="Initial State",
	 name=StringJoin["Round ",ToString[i]]];
	 tname=Style[Framed[name], 18, Black, Background -> Lighter[Yellow]];
	 plot2=Show[plot1,Frame->True,FrameLabel->{None,None,tname,None}];
 Return[plot2]]
 
																								
ShowKeyTypeX[f_]:=
 Module[{tk,gk,gname,tname,point},
    tname=Style["Cell  Type", FontFamily -> "Times", FontSize -> f, 
                FontWeight -> "Bold"];
    tname=Style[Framed["Cell   Type"], 18, Black, Background -> Lighter[Yellow]];
	  tk=Labeled[Grid[typekey[],Frame->True,Alignment->{Left},Spacings->{{1,4},.5}],tname,Top]; 
 Return[tk]]


(*------------Starting Cell Type and Morphostat Levels------------------*)

CellStart[bounds_,blockage_,{perturb_,pc1_,level1_,pc2_,level2_}]:=
Module[{type0,grad0,res0},
 type0=TypeStart[bounds,blockage];
 grad0=GradStart[bounds,{perturb,pc1,level1,pc2,level2}];
 res0={grad0,type0};
Return[res0]]


(*each round of cell change and morphostat update*)

CellSetX[{grad00_,type00_,i_},bounds_,p_,freq_,mum_,crd_,crr_,rm_,acm_,showx_]:=
Module[{type0,grad0,type1,grad1,type2,type1m,inew},
 (*remove block if specified*)
  If[i==rm && i >0,
    type0= TypeRemove[type00,bounds];
	 grad0= GradRemove[grad00,bounds];
	 If[showx, Print["Block removed at start of Round ",i];
	 ShowBoth[{grad0,type0},bounds]],
   (*otherwise*) 																			  	
	 type0=type00;grad0=grad00];	
 (*cell renewal*)
  {type1,type1m}=MoveSet[type0,bounds,p,crd,crr,acm,False];
  (*morphosate update*)
   {grad1,type2}=GradSet[grad0,type1,bounds,mum];
(*update iteration number*)
  inew=i+1;
(*Print out according tof freq or remove*)
  If[Mod[inew,freq]==0 && showx, Print["Round ",inew]; ShowBoth[{grad1,type2},bounds]];
Return[{grad1,type2,i+1}]]

(*---------------------CREATE STARTING TISSUE----------------------------------------*)


TypeStart[{n0_,s0_,e0_,w0_,k0_},blockage_:0]:=
Module[{i,res,res1},
 res=Table[typecell[{i,j},{n0,s0,e0,w0,k0},blockage],{i,s0,n0},{j,w0,e0}];
Return[res]]

typecell[{i_,j_},{n0_,s0_,e0_,w0_,k0_},blockage_]:=
Module[{t0,mid,cell,range1,range2,range3,m2,m3},
 (*OPEN SPACE k0 rows at top*)
    t0=n0-k0;
    If[i>t0,            cell=8];
(*MIDDLE LAYER*)
    If[i>s0 && i< t0,   cell=2];
 (*TOP LAYER*)
    If[i==t0,           cell=3];
(*STEM CELL in middle of bottom row*)
   mid=Floor[(e0+w0)/2];
   If[i==s0 && j==mid, cell=1];
(*STROMA in rest of bottom row*)
   If[i==s0 && j!=mid, cell=4];
(*BLOCKAGE OVERRIDES ABOVE VALUES in STROMAL LAYER*)
  (*solid block in stroma to left of stem cell*)
     range1=Range[mid-3]+1;
     If[blockage==1 && i==1 && MemberQ[range1,j], cell=5];
  (*small holes*)
     range2=Select[1+ 2 (range1-1), (#<(mid-1))&];
	  If[blockage==2 && i==1 && MemberQ[range2,j], cell=5];
 (*large block with large holes in strom to left of stem cell*)
     range3=Select[1+3 (range1-1), (#<(mid-1))&];
	  If[blockage==3 && i==1 && MemberQ[range3,j], cell=5]; 
Return[cell]]


(*---------------------REMOVING BLOCKAGE----------------------------------------*)
  
TypeRemove[type_,{n0_,s0_,e0_,w0_,k0_}]:=
Module[{i,j,typenew},
 typenew=Table[typerem[type,{i,j},{n0,s0,e0,w0,k0}],{i,s0,n0},{j,w0,e0}];
Return[typenew]]

typerem[type_,{i_,j_},{n0_,s0_,e0_,w0_,k0_}]:=
Module[{t0,mid,cell,newcell},
 cell=type[[i,j]];
 newcell=Which[
 i==1 && cell==5, 4,  (*blockage in stroma becomes stroma*)
 True,cell];
Return[newcell]]


GradRemove[grad_,{n0_,s0_,e0_,w0_,k0_}]:=
Module[{i,j,gradnew},
 gradnew=Table[gradrem[grad,{i,j},{n0,s0,e0,w0,k0}],{i,s0,n0},{j,w0,e0}];
Return[gradnew]]

gradrem[grad_,{i_,j_},{n0_,s0_,e0_,w0_,k0_}]:=
Module[{t0,mid,gmax,cell,newcell},
 gmax=n0-k0;
 cell=grad[[i,j]];
 newcell=Which[
 i==1, gmax-1, 	  (*stroma level back to highest*)
 True,cell];
Return[newcell]]	   


(*-----CEll RENEWAL-----------------------------*)

MoveSet[type0_,bounds_,p_,crd_,crr_,acm_,show_]:=
Module[{q,a1,showx,add,advec,dlistx,reslist,reslist1,type1x,indices,indices0,i,dlist,dm,mvecx,type1,typem,am},
(*indices indicating order that cells are evalauted*)
  indices=GenIndices[bounds,crd,crr];
   (*possible show in move*)
showx=False;
(*list of changes*)  
  reslist=FoldList[Move[#1,#2,bounds,p,acm,showx]&,{type0,0},indices];
(*return only final 1*)
 {type1,a1}=reslist[[-1]];
(*update lumen*)
   type1x=Fold[UpdateLumen[#1,#2,bounds]&,type1,indices];
(*FOR DISPLAY ONLY OF CHANGES*)
 If[show,
  (*display only changes with event =1 *)
      reslist1=Select[reslist,(#[[2]]==1)&];
    len=Length[reslist1];	
		(*select early change*)				   
    mvecx=Round[len/3];
   {typem,am}=reslist1[[mvecx]],
	typem=0];
Return[{type1x,typem}]]
				

GenIndices[bounds_,crd_,crr_]:=
Module[{n0,s0,e0,w0,k0,mid,indices0,indices1,indices,i,j,num},
 If[show,Print[bounds]];
   {n0,s0,e0,w0,k0}=bounds;
(*layers above stem cell layer*)
   mid=Floor[(e0+w0)/2];
(*CELL RENEWAL DIRECTION*)
If[crd==1,
	(*top to bottom rows; within each row outside to middle*)
   indices0=Flatten[Table[{n0+1-i,rev[j,e0,w0,mid]},{i,s0,n0},{j,w0,e0}],1]];
If[crd==2,
  (*top to bottom rows; within each row middle to outside*)
  indices0=Flatten[Table[{n0+1-i,rev1[j,e0,w0,mid]},{i,s0,n0},{j,w0,e0}],1]];  
(*stem cell layer -which is level 2 *)
  indices1=Table[{2,rev[j,e0,w0,mid]},{j,w0,e0}];		
(*CELL RENEWAL REPEAT*)						  
(*repeat stem cell layer number of times equal to half the width*)
  If[crr=="Midpoint",
	num=Ceiling[(e0+w0)/2],
	num=crr];
   indices= indices0 ~Join~ Flatten[Table[indices1,{i,1,num}],1];
 Return[indices]]				


(*-reverse directions----*)

rev[j_,e0_,w0_,mid_]:=If[ j< mid, j, e0+mid-j]	  
rev1[j_,e0_,w0_,mid_]:=If[ j< mid, e0+w0-j, w0+ j -mid]


(*p is slough probability*)
(*c is center cell*)
(*n s e w are north,south east west cells*)
(*a is indicator of event changing cells --useful for display*)

Move[{type_,ax_},{i_,j_},bounds_,p_,acm_,show_:False]:=
Module[{n,s,e,w,c,a,
   	  n0,s0,e0,w0,k0,vx,
        nnew,snew,enew,wnew,cnew,resnew,
	     u,v,midz,type0,type1,type2,type3,type4},
 (*adjacent cells--note that -1 is assigned if off the grid and on boundary*)
     {n,s,e,w,c}=Adjacent[type,{i,j},bounds];
 (*bounds of region*)
    {n0,s0,e0,w0,k0}=bounds;
	 midz=Floor[(e0+w0)/2];
    nnew=n; snew=s;enew=e; wnew=w; cnew=c;
(*Random generation*)
    u=Random[];
    If[u<p,v=1, v=0];
(*INDICATOR OF EVENT*)
  	 a=0;  (*no event*)
(*SLOUGH*) 
   If[c==3 && s==2 && n==8 && v==1,                                 a=1;  cnew=0];
   If[c==3 && s==2 && n==8 && v==0,                                 a=0;  cnew=3];
(*OPEN SPACE BELOW LUMEN BECOMES LUMEN*)
   If[c==0 && n==8,                                                 a=0;  cnew=8];
(*UPWARD MOVE*)
  (*open space*)
   If[(c==0 ||c==8) && s==2,                                                 a=1; cnew=2; snew=0];
(*LATERAL MOVE*)
   (*open space moves left toward stem cell vertical line*)
	   If[c==0 && s!=2 && s!=1 && (e==2 || e==-1) &&  j<=midz, a=1;  cnew=2; enew=0];
	(*open space moves right toward stem cell vertical line*)
	  If[c==0 && s!=2 && s!=1 && (w==2 || w==-1) && j>midz,  a=1;  cnew=2; wnew=0]; 
(*STEM CELL DIVISION*)
   If[c==0 && s==1, 								                          a=1;  cnew=2;snew=1];
   If[c==0 && e==1, 								                          a=1;  cnew=2;enew=1];
   If[c==0 && w==1, 								                          a=1;  cnew=2;wnew=1];
(*ABERRANT CELL MOVEMENT*)
 If[acm==1,							   
    (*ABERRANT MOVEMENT NOT AT TOP BOUNDARY*)
   	If[c==6 && s=!=0 && (n==0 || n==8),                                     a=1;  cnew=0; nnew=6];
	  If[c==7 && s=!=0 &&  (n==0 || n==8),                                      a=1;  cnew=0; nnew=7];
  (*ABERRANT MOVEMENT AT TOP BOUNDARY*)
	  If[c==6 && s=!=0 && n==-1,                                     a=1;  cnew=0; nnew=-1];
	  If[c==7 && s=!=0 && n==-1,                                     a=1;  cnew=0; nnew=-1];
   (*ABERRANT CELLS SLOUGH OFF*)
 	  If[c==6 && s==0   (n==8 || n==-1),           a=1;  cnew=0];
	  If[c==7 && s==0   (n==8 || n==-1),           a=1;  cnew=0]]; 
If[acm==2,
   (*ABERRANT CELLS SLOUGH OFF*)
 	  If[c==6 &&  (n==8 || n==-1),           a=1;  cnew=0];
	  If[c==7 &&  (n==8 || n==-1),           a=1;  cnew=0]]; 
(*REPLACE--boundary stays the same *)  
   type0=ReplacePart[type,cnew,{i,j}];					     
   If[n> -1, type1=ReplacePart[type0,nnew,{i+1,j}],type1=type0];
   If[s> -1, type2=ReplacePart[type1,snew,{i-1,j}],type2=type1];
   If[e> -1, type3=ReplacePart[type2,enew,{i,j+1}],type3=type2];
   If[w> -1, type4=ReplacePart[type3,wnew,{i,j-1}],type4=type3];
  Return[{type4,a}]]


UpdateLumen[type_,{i_,j_},bounds_]:=
Module[{n,s,e,w,c,a,
   	  n0,s0,e0,w0,k0,vx,
        nnew,snew,enew,wnew,cnew,resnew,
	     u,v,midz,type0,type1,type2,type3,type4},
 (*adjacent cells--note that -1 is assigned if off the grid and on boundary*)
     {n,s,e,w,c}=Adjacent[type,{i,j},bounds];
 (*bounds of region*)
    {n0,s0,e0,w0,k0}=bounds;
    nnew=n; snew=s;enew=e; wnew=w; cnew=c;
(*OPEN SPACE BELOW LUMEN BECOMES LUMEN*)
   If[c==0 && (n==8 ||n==-1),                                                 a=0;  cnew=8];
(*REPLACE--boundary stays the same *)  
   type0=ReplacePart[type,cnew,{i,j}];					     
   If[n> -1, type1=ReplacePart[type0,nnew,{i+1,j}],type1=type0];
   If[s> -1, type2=ReplacePart[type1,snew,{i-1,j}],type2=type1];
   If[e> -1, type3=ReplacePart[type2,enew,{i,j+1}],type3=type2];
   If[w> -1, type4=ReplacePart[type3,wnew,{i,j-1}],type4=type3];
  Return[type4]]


(*----------MORPHOSTATE-GRADIENT------------------------------------------*)
(*UPDATE BOTH CELL TYPE and MORPHOSTAT CONCENTRATION*)


GradSet[grad0_,type0_,bounds_,mum_]:=
Module[{gradnew,n0,s0,e0,w0,k0,temp,typenew,temp1,gradnew1,typenew1,typenew1x,gradnewx,gradnew1x},
  {n0,s0,e0,w0,k0}=bounds;			 
 (*ORIGINAL ORDER West to East*)
 If[mum==1,
  (*first pass*)
    temp=Table[Grad[grad0,type0,{i,j},bounds,False],{i,s0,n0},{j,w0,e0}];
	 (*collect sets in list*)
    {gradnew,typenew}=Transpose[temp, {2, 3, 1}];
  (*second pass*)
    temp1=Table[Grad[gradnew,type0,{i,j},bounds,False],{i,s0,n0},{j,w0,e0}];
    {gradnew1,typenew1}=Transpose[temp1, {2, 3, 1}]];
 (*REVERSE ORDER East to West*)
 If[mum==2,
  (*first pass*)
   temp=Table[Grad[grad0,type0,{i,e0+w0-j},bounds,False],{i,s0,n0},{j,w0,e0}];
   {gradnewx,typenew}=Transpose[temp, {2, 3, 1}];
	 (*reverse to standard form of indicees*)
    gradnew=Reverse[#]&  /@ gradnewx;
  (*second pass*)
    temp1=Table[Grad[gradnew,type0,{i,e0+w0-j},bounds,False],{i,s0,n0},{j,w0,e0}];
    {gradnew1x,typenew1x}=Transpose[temp1, {2, 3, 1}];
	 (*reverse again to standard form*)
   typenew1=Reverse[#]&  /@ typenew1x;
   gradnew1=Reverse[#]&  /@ gradnew1x];
Return[{gradnew1,typenew1}]] 


Grad[grad_,type_,{i_,j_},bounds_,show_:False]:=
 Module[{n0,s0,e0,w0,k0,
        n,s,e,w,x,
		  ngnew,egnew,wgnew,sgnew, cgnewx,
		  cgnew,cnew,
		  gmax,grad0},
 {n0,s0,e0,w0,k0}=bounds;
 gmax=n0-k0;
 {n,s,e,w,c}=Adjacent[type,{i,j},bounds];
 {ng,sg,eg,wg,cg}=Adjacent[grad,{i,j},bounds];
(*MORPHOSTATE UPDATE*)
(*adjacent cells update morphostat level if middle or stem cell*)
(*otherwise morphostat level is -10 indicating no morphostat*)
   If[n==2 || n==1 || n==0, ngnew=ng, ngnew=-10];
   If[e==2 || e==1 || e==0, egnew=eg, egnew=-10];
   If[w==2 || w==1 || w==0, wgnew=wg, wgnew=-10];
  (*gmax is one plus maximum gradient of stroma layer*)
  (* bottom row starts maximum gradient so s=-1 corresponds to gmax*)
  (*row with stroma is one less gradient*)
   gmax=n0-k0; 
   sgnew=Which[s==2 || s==1 ||s==0, sg, 
            s==4, gmax-1,
            s==-1, gmax,			
				True, -10];
 (*center update if not blockage*)
    If[c!= 5, cgnew=Max[{ngnew,sgnew,egnew,wgnew}]-1];
 (*center update if blockage*)
    If[c==5, cgnew=-10];
(*CELL CHANGE*)
 (*default is no change in cell type*)
    cnew=c;
 (*DIFFERENTIATION OF MIDDLE LAYER CELL*)
 (*middle layer cell at threshold gradient becomes top layer cell*)
   If[c==2 && cgnew ==0, cnew=3];
(*GENERATION OF ABERRANT CELLS*)
 (*middlelayer cell below threshold gradient becomes aberrant middle layer*)
   If[c==2 && cgnew <0,  cnew=6];
 (*top layer cell below threshold gradient becomes aberrant top layer *)
   If[c==3 && cgnew <0,  cnew=7];
Return[{cgnew,cnew}]]
 


GradStart[{n0_,s0_,e0_,w0_,k0_},{perturb_,pc1_,level1_,pc2_,level2_}]:=
Module[{i,j,res,resadj,resadj1},
res=Table[gradcell[{i,j},{n0,s0,e0,w0,k0}],{i,s0,n0},{j,w0,e0}];
(*If perturb, chance two cells*)
If[perturb==True,
  resadj1=ReplacePart[res,level1,pc1];
  resadj=ReplacePart[resadj1,level2,pc2],
(*otherwise*) 
  resadj=res];
Return[resadj]]

gradcell[{i_,j_},{n0_,s0_,e0_,w0_,k0_}]:=
Module[{t0,gmaxl},
 gmax=n0-k0;
cell=gmax-i;
Return[cell]]

(*-------------------Position-----------------------------*)


Adjacent[mat_,{i_,j_},{n0_,s0_,e0_,w0_,k0_}]:=
Module[{n,s,e,w,c,res},
 (*if off the grid, assign -1*)
  If[i < n0, n=mat[[i+1,j]], n=-1];
  If[i > s0, s=mat[[i-1,j]], s=-1];
  If[j < e0, e=mat[[i,j+1]], e=-1];
  If[j > w0, w=mat[[i,j-1]], w=-1];
  c=mat[[i,j]];
 res={n,s,e,w,c};
Return[res]]


(*======================Display=================*)

 ShowBoth[{grad_,type_},bounds_]:=
 Module[{plot=plot1,plot2},
    plot1=ShowType[type];
    plot2=ShowLevel[grad,bounds];
 plot=Print@Show[GraphicsRow[{plot1,plot2}],AspectRatio->1];
 Return[Null]]
 
 (*---------------------------Show gray scale for morphostat level-------------------------*)

 ShowLevel[grad_,bounds_]:=
 Module[{gradc,plot,grads,n0,s0,e0,w0,k0},
 {n0,s0,e0,w0,k0}=bounds;
 gmax=n0-k0;
 grads=gradsw[grad+1];
 (*generate a gray level between 0 and 1 for thresholds between 0 and gmax*)
 gradc=1-(grads/gmax);
 plot=Show[Graphics[Raster[gradc]],Frame->True,DisplayFunction->Identity];
 Return[plot]]

 gradsw[grad_]:=
 Module[{a,b,typenew,i,j},
 {a,b}=Dimensions[grad];
 typenew=Table[gradswitch[grad,i,j],{i,1,a},{j,1,b}];
 Return[typenew]]

 gradswitch[grad_,i_,j_]:=
 Module[{gnew},
  g=grad[[i,j]];
  If[g<0,gnew=0];
  Return[g]]

(*----------------show color graphic for cell type----------------------------------*)

 ShowType[types_]:=
 Module[{typec,plot},
 typec=colors[types]/4//N;
 plot=Show[Graphics[Raster[typec, ColorFunction -> Hue]],Frame->True,DisplayFunction->Identity];
 Return[plot]]


 (*----assign a hue to each cell type*)

 
 colors[type_]:=
 Module[{a,b,typenew,i,j},
 {a,b}=Dimensions[type];
 typenew=Table[colorswitch[type,i,j],{i,1,a},{j,1,b}];
 Return[typenew]]
 


 colorswitch[type_,i_,j_]:=
 Module[{c,d},
  c=type[[i,j]];
  If[c==0, d={2,3,4}];		(*potential open space*)
  If[c==1, d={.64,4,2}];   (*stem cell*)
  If[c==2, d={0,3,4}];		(*middle layer*)
  If[c==3, d={3.2,2,4}];	(*top layer*)
  If[c==4, d={.52,2,3.6}]; (*stroma*)
  If[c==5, d={2.24,4,4}];  (*blockage*)
  If[c==6, d={.6,4,4}];		(*aberrant middle*)
  If[c==7, d={1.3,4,4}];   (*aberrant top*)
  If[c==8, d={1.8,.7,4}];	(*lumen space*)		
 Return[d]]


 (*====================================KEY==================================================*)


 ShowKey[bounds_,f_:12]:=
 Module[{tk,gk,gname,tname,point,plot},
    tk=ShowKeyType[f];
    gk=ShowKeyGrad[bounds,f];
	plot=Grid[{{tk,gk}}]; 
	 plot=Show[GraphicsRow[{tk,gk}],AspectRatio->1,PlotLabel -> 
  Style[Framed["Legend"], 18, Black, Background -> Lighter[Yellow]]];	
	Return[plot]]

 

ShowKeyType[f_]:=
 Module[{tk,gk,gname,tname,point},
   tname=Style["Cell  Type", FontFamily -> "Times", FontSize -> f, 
                FontWeight -> "Bold"];
    tk=Labeled[Grid[typekey[],Frame->True,Alignment->{Left},Spacings->{{1,4},.5}],tname,Top]; 
 Return[tk]]

 ShowKeyGrad[bounds_,f_]:=
 Module[{tk,gk,gname,tname,point},
    gname=Style["Morphostat  Level", FontFamily -> "Times", FontSize -> f, 
                FontWeight -> "Bold"];
    gk=Labeled[Grid[gradkey[bounds],Frame->True,Alignment->{Left},Spacings->{{1,4},.5}],gname,Top];
 Return[gk]]


 (*---------------------------Key for Cell Type---------------------------------------------*)


typekey[]:=
Module[{x0,x1,x2,x3,x4,x5,x6,x7,x8,a},
  a=.5;
  x0=key[{"block           ",{2.24,3,4}  ,1},a];
  x1=key[{"stromal         ",{.52,2,3.6}    ,2},a];
  x2=key[{"stem            ",{.64,4,2}    ,3},a];
  x3=key[{"middle-layer    ",{0,3,4}      ,4},a];
  x4=key[{"top-layer       ",{3.2,2,4}      ,5},a];
  x5=key[{"open space      ",{2,4,4}      ,6},a];
  x6=key[{"aberrant middle ",{.6,4,4}     ,7},a];
  x7=key[{"aberrant top    ",{1.3,4,4}    ,8},a];
  x8=key[{"lumen space     ",{1.8,.7,4}    ,9},a];	
 res={x0,x1,x2,x3,x4,x5,x6,x7,x8};
Return[res]]


key[{name_,d_,i_},a_]:=
 Module[{n,text,rect,res},
  text=Style[name, FontFamily -> "Times", FontSize -> 12, 
  FontWeight -> "Bold"]; 
  rect= Graphics[{Hue[d/4], Rectangle[{1.01,i}, {1.005,i+.0012}]},ImageSize->30];	 
  res={text,rect};
 Return[res]]


 (*---------------------------Key for Gradient---------------------------------------------*)
															 

gradkey[bounds_]:=
Module[{x1,x2,x3,x4,x5,x6,x7,a,res,i,gmax,n0,s0,e0,w0,k0},
   {n0,s0,e0,w0,k0}=bounds;
   gmax=n0-k0;
	a=.5;
	res=Table[gkey[{gkname[i],gmax-1-i,gmax-1-i},a,gmax],{i,0,gmax-1}];
 Return[res]]

gkname[i_]:=StringJoin["Level  ",ToString[i]];


gkey[{name_,d_,i0_},a_,gmax_]:=
 Module[{n,text,rect,i,res},
  text=Style[name, FontFamily -> "Times", FontSize -> 12, 
  FontWeight -> "Bold"];
  rect= Graphics[{GrayLevel[d/gmax], Rectangle[{1.01,1}, {1.005,1+.0012}]},ImageSize->40];
  res={text,rect};
 Return[res]]


 (*==========SNAPSHOTS--------------------------------------------------*)

									 
Cancer0[]:=
Module[{bounds,cellstart,res0,res1,res,grad1,type1,grad2,type3,iter,plot0,plot1,plot2,plot3},
bounds={10,1,10,1,3};
SeedRandom[20];
(*KEY*)
  plot0=ShowKey[bounds,12];
(*START*)
  cellstart=CellStart[bounds,0,{False,0,0,0,0}];
  {grad0,type0}=cellstart;
  plot1=ShowBothX[{grad0,type0},bounds,"Panel A"];
(*SLOUGH TOP*)
   res0=CellSetOne[{grad0,type0,0,plot1}, bounds, .3,True];
(*RENEWAL*)
  {grad1,type1,iter,plot2}=CellSetOne[res0, bounds, .3,True];
(*FINAL DIFFERENTIATION*)
  {grad2,type2}=GradSet[grad1,type1,bounds,1];
  plot3=ShowBothX[{grad2,type2},bounds,"Panel C"];
   Print@Show[GraphicsGrid[{{plot0,plot1},{plot2,plot3}},Spacings->{1,0},Frame->All]];
  Return[Null]]
 

									
Cancer1[]:=
Module[{bounds,cellstart,plot0,plot1,plot2,plot3,plot4,
  res0,res1,res,grad1,type1,grad2,type3,iter,grad3,type4, grad4,type5,grad5},
bounds={10,1,10,1,3};
SeedRandom[20];
(*KEY*)
  plot0=ShowKey[bounds,12];
(*START*)
   cellstart=CellStart[bounds,1,{False,0,0,0,0}];
  {grad0,type0}=cellstart;
  plot1=ShowBothX[{grad0,type0},bounds,"Panel A"];
   (*SLOUGH TOP*)
  res0=CellSetOne[{grad0,type0,0,plot1}, bounds, .3,True];
(*CELL RENEWAL AND DIFFERENTIATION*)
  {grad1,type1,iter,plot2}=CellSetOne[res0, bounds, .3,True];
  {grad2,type2}=GradSet[grad1,type1,bounds,1];
(*SLOUGH TOP*)
  res2=CellSetOne[{grad2,type2,2,plot2}, bounds, .3,True];
(*CELL RENEWAL*)
   {grad3,type3,iter,plot3}=CellSetOne[res2, bounds, .3,True];
   (*DIFFERENTIATION*)
 {grad4,type4}=GradSet[grad3,type3,bounds,1];
  plot4=ShowBothX[{grad4,type4},bounds,"Panel C"];
  Print@Show[GraphicsGrid[{{plot0,plot1},{plot3,plot4}},Spacings->{1,0},Frame->All]];
Return[Null]]


CellSetOne[{grad0_,type0_,i_,plotz_},bounds_,p_,show_:False]:=
Module[{type1,grad1,type2,inew,acm,plotx},
   acm=False;
  {type1,type1m}=MoveSet[type0,bounds,p,1,"Midpoint",acm,show];
  {grad1,type2}=GradSet[grad0,type1,bounds,1]; 
  plotx=ShowBothX[{grad1,type1m},bounds,"Panel B"];
Return[{grad1,type2,i+1,plotx}]]


 ShowBothX[{grad_,type_},bounds_,name_]:=
 Module[{plot=plot1,plot2},
    plot1=ShowType[type];
    plot2=ShowLevel[grad,bounds];
 plot=Show[GraphicsRow[{plot1,plot2}],AspectRatio->1,PlotLabel -> 
  Style[Framed[name], 18, Black, Background -> Lighter[Yellow]]];
 Return[plot]]

												
End[] 
EndPackage[]
